# Supplementary material for: Same but Different? Comparing the Epidemiology, Treatments and Outcomes of COVID-19 and Non-COVID-19 ARDS Cases in Germany Using a Sample of Claims Data from 2021 and 2019
Source: Viruses. 2023 Jun 5;15(6):1324. doi: 10.3390/v15061324 (PMC10301926; doi:10.3390/v15061324)
Supplement: Supplementary file 1 [file viruses-15-01324-s001.zip]

Archive with 1 entries (1 files):
- viruses-2417124-supplementary.pdf
